# Supplementary material for: Upregulation of miR-589-3p Contributes to Lung Adenocarcinoma Progression Through Inhibition of WWC2
Source: Cancers (Basel). 2026 Apr 23;18(9):1349. doi: 10.3390/cancers18091349 (PMC13162627; doi:10.3390/cancers18091349)
Supplement: Supplementary file 1 [file cancers-18-01349-s001.zip]

Archive with 3 entries (2 files):
- cancers-4213827-supplementary/
- cancers-4213827-supplementary/cancers-4213827-supplementary.pdf
- cancers-4213827-supplementary/Uncropped western blots.pdf
